# Supplementary material for: Exploring Microorganisms Associated to Acute Febrile Illness and Severe Neurological Disorders of Unknown Origin: A Nanopore Metagenomics Approach
Source: Genes (Basel). 2024 Jul 15;15(7):922. doi: 10.3390/genes15070922 (PMC11276239; doi:10.3390/genes15070922)
Supplement: Supplementary file 1 [file genes-15-00922-s001.zip]

Archive with 4 entries (4 files):
- Supplementary table 1.xlsx
- __MACOSX/._Supplementary table 1.xlsx
- Supplementary table 2.xlsx
- __MACOSX/._Supplementary table 2.xlsx
