# Supplementary material for: Exploring Microorganisms Associated to Acute Febrile Illness and Severe Neurological Disorders of Unknown Origin: A Nanopore Metagenomics Approach
Source: Genes (Basel). 2024 Jul 15;15(7):922. doi: 10.3390/genes15070922 (PMC11276239; doi:10.3390/genes15070922)
Supplement: Supplementary file 1 [file genes-15-00922-s001.zip › Supplementary table 1.xlsx]

## Sheet: Página1
HIV-1		HPgV		DENV-2
Name	Strain	Name	Strain	Name	Strain
KT276260.F1	F1	AB013500.1	Genotype 1	MT929639.1	Genotype_III
KT276257.F1	F1	KP710598.1	Genotype 1	MT929620.1	Genotype_III
KY989957.F1	F1	KP710599.1	Genotype 1	MT929624.1	Genotype_III
KY514084.F1	F1	KP710601.1	Genotype 1	MT929615.1	Genotype_III
KY989955.F1	F1	KP710602.1	Genotype 1	MT929635.1	Genotype_III
KY514085.F1	F1	KP710604.1	Genotype 1	MT929610.1	Genotype_III
KT427774.F1	F1	MN551061.1	Genotype 1	MT929630.1	Genotype_III
KT427814.F1	F1	MN551064.1	Genotype 1	MT929631.1	Genotype_III
MK041565.F1	F1	AB003289.1	Genotype 2A	MT929638.1	Genotype_III
MK177827.F1	F1	AF031827.1	Genotype 2A	MT929640.1	Genotype_III
KU749420.F2	F2	AF031828.1	Genotype 2A	MT929629.1	Genotype_III
MN153485.F2	F2	AF031829.1	Genotype 2A	MT929586.1	Genotype_III
KU749422.F2	F2	AF081782.1	Genotype 2A	MT929643.1	Genotype_III
MT349417.F2	F2	AF104403.1	Genotype 2A	MT929628.1	Genotype_III
JX140673.F2	F2	AF121950.1	Genotype 2A	MT929633.1	Genotype_III
MH705144.F2	F2	AF309966.1	Genotype 2A	MN589883.1	Genotype_III
MN153483.F2	F2	AX338086.1	Genotype 2A	HQ012537.1	Genotype_III
JX140672.F2	F2	AY196904.1	Genotype 2A	MN589884.1	Genotype_III
KX228809.F2	F2	D87255.1	Genotype 2A	MN589880.1	Genotype_III
MK086131.F2	F2	D90600.1	Genotype 2A	JX669487.1	Genotype_III
AJ249235.K	K	MH053115.1	Genotype 2A	JX669488.1	Genotype_III
AJ249239.K	K	MH053119.1	Genotype 2A	OR389017.1	Genotype_III
MG571988.B	B	MH053120.1	Genotype 2A	OK605761.1	Genotype_III
MG571987.B	B	MH053121.1	Genotype 2A	HQ012535.1	Genotype_III
MG571991.B	B	MH179063.1	Genotype 2A	MN589882.1	Genotype_III
MG572010.B	B	MK684252.1	Genotype 2A	HQ012538.1	Genotype_III
MG571982.B	B	MN215897.1	Genotype 2A	OR389306.1	Genotype_III
NC_001802	RefSeq	MN215898.1	Genotype 2A	HQ012534.1	Genotype_III
MG571981.B	B	MN215900.1	Genotype 2A	OR389305.1	Genotype_III
MG571999.B	B	MN215902.1	Genotype 2A	HQ012533.1	Genotype_III
sample	sample	MN215903.1	Genotype 2A	OP599720.1	Genotype_II
MG571983.B	B	MN215907.1	Genotype 2A	OP599699.1	Genotype_II
MG572002.B	B	MN215908.1	Genotype 2A	OR025669.1	Genotype_II
MK041586.B	B	MN551063.1	Genotype 2A	OR025670.1	Genotype_II
OQ686013.D	D	MN551065.1	Genotype 2A	OR138998.1	Genotype_II
OQ686012.D	D	NC_001710.1	Genotype 2A	OP599710.1	Genotype_II
OQ686008.D	D	U44402.1	Genotype 2A	OM744143.1	Genotype_II
MW006081.D	D	U45966.1	Genotype 2A	Sample_45	Sample
MF109710.D	D	U75356.1	Genotype 2A	OQ622206.1	Genotype_II
MF109689.D	D	U94695.1	Genotype 2A	OQ511274.1	Genotype_II
MF109713.D	D	JN127373.1	Genotype 2B	OP599661.1	Genotype_II
MF109532.D	D	MK234885.1	Genotype 2B	OP599708.1	Genotype_II
KJ787684.D	D	MN215901.1	Genotype 2B	OP599709.1	Genotype_II
KJ787683.D	D	MN215906.1	Genotype 2B	OP599724.1	Genotype_II
MW262775.C	C	MN215909.1	Genotype 2B	OP599733.1	Genotype_II
MW262771.C	C	MN215910.1	Genotype 2B	OP599746.1	Genotype_II
MW262772.C	C	MN215911.1	Genotype 2B	OP599729.1	Genotype_II
MW262774.C	C	MW526240.1	Genotype 2B	OP599726.1	Genotype_II
OR736070.C	C	U63715.1	Genotype 2B	OP599727.1	Genotype_II
OR736069.C	C	AB003290.1	Genotype 3	OP599742.1	Genotype_II
MK041564.C	C	AB003293.1	Genotype 3	OP599747.1	Genotype_II
MK041561.C	C	AB008335.1	Genotype 3	JQ686088.2	Genotype_I
MK041563.C	C	AB008342.1	Genotype 3
MK041550.C	C	AF006500.1	Genotype 3
AF286236.L	L	D87262.1	Genotype 3
AF457101.L	L	D87263.1	Genotype 3
MN271384.L	L	D87709.1	Genotype 3
AF190127.H	H	D87710.1	Genotype 3
KY392777.H	H	D87711.1	Genotype 3
FJ711703.H	H	D87712.1	Genotype 3
KU168279.H	H	D87713.1	Genotype 3
AF005496.H	H	D87714.1	Genotype 3
AF190128.H	H	D87715.1	Genotype 3
KY392778.H	H	D90601.1	Genotype 3
KY392779.H	H	AB003292.1	Genotype 4
MN486046.H	H	AB018667.1	Genotype 4
KU168273.H	H	AB021287.1	Genotype 4
KT276261.G	G	HQ331171.1	Genotype 4
MK254639.G	G	AY949771.1	Genotype 5
OQ121873.G	G	KC618398.1	Genotype 5
KY275364.G	G	KC618399.1	Genotype 5
MF109598.G	G	KC618400.1	Genotype 5
MF109568.G	G	KC618401.1	Genotype 5
MK254637.G	G	KP710600.1	Genotype 5
OQ121858.G	G	KP710603.1	Genotype 5
OQ121909.G	G	KP710605.1	Genotype 5
KU685592.G	G	KP710606.1	Genotype 5
JQ403028.A	A	MN551062.1	Genotype 5
MH705157.A	A	U36380.1	Genotype 5
DQ396400.A	A	HQ331192.1	Genotype 7
AF082394.J	J	HQ331209.1	Genotype 7
AF082395.J	J	HQ331210.1	Genotype 7
KU168280.J	J	HQ331233.1	Genotype 7
GU237072.J	J	HQ331234.1	Genotype 7
KU310620.J	J	HQ331235.1	Genotype 7
EF614151.J	J	sample_35_HEM_2022	Sample
KY392776.J	J
DQ017382.N	N
DQ017383.N	N
AY532635.N	N
AJ271370.N	N
MF767262.N	N
GQ324958.N	N
AJ006022.N	N
JN572926.N	N
GQ324959.N	N
KY498771.N	N
KU168283.O	O
MH705149.O	O
MH705148.O	O
JX245015.O	O
MH705150.O	O
JN571034.O	O
JX245014.O	O
KU168292.O	O
KU168298.O	O
KY112585.O	O
GU111555.P	P
KY953207.P	P
GQ328744.P	P
HQ179987.P	P
JA446000.P	P
