# Supplementary material for: Exploring Microorganisms Associated to Acute Febrile Illness and Severe Neurological Disorders of Unknown Origin: A Nanopore Metagenomics Approach
Source: Genes (Basel). 2024 Jul 15;15(7):922. doi: 10.3390/genes15070922 (PMC11276239; doi:10.3390/genes15070922)
Supplement: Supplementary file 1 [file genes-15-00922-s001.zip › Supplementary table 2.xlsx]

## Sheet: Página1
pacient	collection_date	sample_type	clinical_symptoms	protocol	microbial	aligned_bases_contigs	known_pathogen	identity_NT	aligned_contigs	aligned_reads	aligned_bases_contigs	aligned_total_bases	coverage_depth	coverage_breath	observations
1	No_information	serum	Severe neurological disease	SMART-9N	Bacteria	Raoltella ornithinolytica	No	0.924	2	13537	8703852	8847569	0,24x	0.001	-
						Dysgonomonas sp.	No	0.911	1	3475	2149180	2666004	0,35x	0.003	-
						Empedobacter falsenii	No	0.939	1	1322	409368	836438	0,15x	0.005	-
						Chyseobacterium sp.	No	0.921	1	2177	808555	1580298	0,12x	0.003	-
						Janthinobacterium sp.	No	0.958	1	7751	4776276	5208909	0,44x	0.004	-
						Clostridium sp.	Yes	0.915	1	6554	2122333	3934463	0,25x	0.008	-
						Leuconostoc sp.	No	0.901	1	1196	24741	848196	0,073x	0.011	-
2	2022-05-02	blood_tempus	Acute febrile illness	SMART-9N	Bacteria	Escherichia Coli	Yes	0.966	1	63	41386	50317	0,005x	0.001	-
3	2022-04-26	whole_blood	Severe neurological disease	SMART-9N	Virus	Dengue virus	Yes	0.953	3	72078	21834225	34624081	1145x	0.998	-
4	2022-04-20	whole_blood	Severe neurological disease	SMART-9N	Bacteria	Escherichia Coli	Yes	0.981	1	6939	4889519	5411870	0,61x	0.001	-
5	2022-05-10	serum	Acute febrile illness	SMART-9N	Bacteria	Escherichia Coli	Yes	0.978	1	10968	8156668	9449480	1x	0.003	-
6	2022-05-24	whole_blood	Acute febrile illness	SMART-9N	Virus	Pegivirus A	Yes	0.903	2	511	510317	632846	41x	0.862	-
					Bacteria	Hankyonella ginsenodimutans	No	0.957	1	5528	4299201	4650589	0,93x	0.002	-
						Streptococcus sp.	Yes	0.857	1	1347	601806	1094065	0,17x	0.001	-
						Escherichia Coli	Yes	0.919	1	4635	1028130	3851166	0,18x	0.004	-
						Genmata obscuriglobus	No	0.929	1	4695	3660769	4214220	0,24X	0.002	-
7	2022-05-04	blood_tempus	Acute febrile illness	SMART-9N	Bacteria	Escherichia Coli	Yes	0.98	1	173	101808	120281	0,012x	0.007
		serum	Acute febrile illness	SMART-9N	Bacteria	Escherichia Coli	Yes	0.986	1	9889	7586480	8074067	0,95x	0.001
8	2022-06-03	whole_blood	Acute febrile illness	SMART-9N	Bacteria	Genmata obscuriglobus	No	0.942	2	53453	31268824	32974716	0,96X	0.003	-
						Paludibaculum fermentans	No	0.863	1	10060	4992376	5314200	0,097x	0.001	-
						Escherichia Coli	Yes	0.979	1	5280	3269743	3566786	0,41x	0.001	-
						Bradyrhizobium guangxiense	No	0.956	1	16752	11290938	11534158	0,9x	0.002	-
9	2022-06-15	serum	Acute febrile illness	SMART-9N	Virus	HIV-1	Yes	0.906	2	52420	34195138	37741296	1805x	0.92	-
					Bacteria	Escherichia Coli	Yes	0.986	1	13778	10304772	10961208	1,2x	0.002	-
					Bacteria	Tannerella sp.	No	0.874	1	157	162493	176389	0,035x	0.001	-
					Bacteria	Novosphingobium sp.	No	0.894	1	298	18685	269594	0,002x	0.001	-
10	2022-06-15	serum	Acute febrile illness	SMART-9N	Bacteria	Escherichia Coli	Yes	0.985	1	22622	17738646	18910948	1,6X	0.001	-
11	2022-08-12	liquor	Acute febrile illness	SMART-9N	Bacteria	Escherichia Coli	Yes	0.987	1	2084	1489428	1631898	0,19x	0.001	-
		liquor	Acute febrile illness	SMART-9N	Bacteria	Escherichia Coli	Yes	0.919	1	1703	736808	1477638	0,11X	0.002	-
						Escherichia fergusonii	No	0.987	1	6875	5143204	5181514	0,62X	0.002	-
12	2022-09-23	whole_blood	Acute febrile illness	SMART-9N	-	-	-	-	-	-	-	-	-	-	-
Negative_control	Negative_control	Negative_control	Negative_control	SMART-9N	-	-	-	-	-	-	-	-	-	-	-
